# Supplementary material for: A Metrological Near-Room-Temperature Photon-Number-Resolving Detector: A Design Study
Source: Sensors (Basel). 2025 Sep 3;25(17):5470. doi: 10.3390/s25175470 (PMC12431423; doi:10.3390/s25175470)
Supplement: Supplementary file 1 [file sensors-25-05470-s001.zip]

Archive with 1 entries (1 files):
- sensors-3796794-supplementary.avi
